# Supplementary material for: N-(1H-1,2,4-Triazol-5-yl)pyridine-2-carboxamide
Source: Acta Crystallogr Sect E Struct Rep Online. 2009 Oct 17;65(Pt 11):o2738. doi: 10.1107/S1600536809041269 (PMC2970976; doi:10.1107/S1600536809041269)
Supplement: Supplementary file 2 [file e-65-o2738-Isup2.hkl]

# 
# h,k,l, Fc-squared, Fo-squared, sigma(Fo-squared) and status flag 
# 
data_I
_shelx_title ' 1 in P2(1)/n' 
_shelx_refln_list_code          4 
_shelx_F_calc_maximum      127.63 
_exptl_crystal_F_000       392.00 
_reflns_d_resolution_high  0.8403 
 
loop_ 
 _symmetry_equiv_pos_as_xyz 
 'x, y, z' 
 '-x+1/2, y+1/2, -z+1/2' 
 '-x, -y, -z' 
 'x-1/2, -y-1/2, z-1/2' 
 
_cell_length_a     8.6906 
_cell_length_b     5.2854 
_cell_length_c    17.8803 
_cell_angle_alpha  90.000 
_cell_angle_beta   90.700 
_cell_angle_gamma  90.000 
 
_shelx_F_squared_multiplier     1.000 
 
loop_ 
 _refln_index_h 
 _refln_index_k 
 _refln_index_l 
 _refln_F_squared_calc 
 _refln_F_squared_meas 
 _refln_F_squared_sigma 
 _refln_observed_status 
   2   0   0      186.16      162.95     14.74 o 
   4   0   0      505.01      474.48     46.59 o 
   6   0   0       22.88       26.03      3.91 o 
   8   0   0       64.23       68.56     11.15 o 
  10   0   0       69.03       65.48     12.50 o 
   1   1   0     1557.58     1297.68     95.46 o 
   2   1   0      117.14      112.39      7.59 o 
   3   1   0        5.88       10.37      1.46 o 
   4   1   0      666.17      664.09     44.94 o 
   5   1   0      312.10      324.92     15.79 o 
   6   1   0      174.00      158.98      6.89 o 
   7   1   0        0.29        0.20      1.49 o 
   8   1   0        0.22       -0.43      1.88 o 
   9   1   0       37.71       32.13      6.37 o 
  10   1   0        1.75        1.33      3.36 o 
   0   2   0        0.16        3.38      1.35 o 
   1   2   0      958.09      839.38     53.75 o 
   2   2   0      269.75      243.69     18.70 o 
   3   2   0        0.08        0.81      0.83 o 
   4   2   0        0.18        1.54      1.04 o 
   5   2   0      165.06      180.01      5.94 o 
   6   2   0      121.74      119.92      8.38 o 
   7   2   0       25.41       26.32      3.47 o 
   8   2   0       91.48       83.51      9.01 o 
   9   2   0       13.10        6.71      4.05 o 
   1   3   0      106.91      102.90      9.28 o 
   2   3   0        9.74       11.51      1.97 o 
   3   3   0      129.66      107.57      9.71 o 
   4   3   0      432.12      415.76     49.47 o 
   5   3   0       21.79       28.16      4.04 o 
   6   3   0        1.54        0.11      1.66 o 
   7   3   0       21.06       21.78      4.29 o 
   8   3   0       29.94       29.29      6.64 o 
   9   3   0        5.51        5.51      4.15 o 
   0   4   0      119.49      103.50      9.65 o 
   1   4   0       20.91       27.84      5.06 o 
   2   4   0       35.07       31.97      3.92 o 
   3   4   0        2.79        2.68      2.34 o 
   4   4   0       64.86       62.47      8.10 o 
   5   4   0       36.74       38.00      5.08 o 
   6   4   0        0.02       -0.18      1.91 o 
   7   4   0       61.35       74.42      9.78 o 
   1   5   0        2.58        3.01      3.68 o 
   2   5   0       27.05       28.81      5.69 o 
   3   5   0        0.75        1.76      2.47 o 
   4   5   0        6.27        4.10      3.47 o 
   5   5   0       30.32       39.67      5.81 o 
   6   5   0        0.05       -0.29      3.00 o 
   1   6   0       31.28       32.88      6.60 o 
   2   6   0        0.10        1.21      2.61 o 
   3   6   0        2.88        4.48      3.63 o 
  -9   0   1       20.61       26.43      8.52 o 
  -7   0   1        9.04       17.19      3.68 o 
  -5   0   1       76.25       69.61      9.38 o 
  -3   0   1      540.18      490.28     38.43 o 
  -1   0   1       19.89       24.24      1.82 o 
   1   0   1      873.93      849.25     83.49 o 
   3   0   1       59.07       47.88      5.77 o 
   5   0   1     1155.62      811.46    253.96 o 
   7   0   1        0.00        0.65      2.63 o 
   9   0   1       16.03        8.82      5.46 o 
 -10   1   1       18.76       21.85      5.98 o 
  -9   1   1       62.72       69.85      8.54 o 
  -8   1   1      111.59      113.84      6.92 o 
  -7   1   1      216.30      203.41      8.38 o 
  -6   1   1       19.92       21.84      3.16 o 
  -5   1   1      402.38      428.95     25.62 o 
  -4   1   1      167.34      170.95     11.29 o 
  -3   1   1     1715.35     1884.86    132.09 o 
  -2   1   1     1330.41     1282.63     74.18 o 
  -1   1   1       15.30       12.77      1.81 o 
   0   1   1       41.00       40.90      2.07 o 
   1   1   1     3460.29     2910.20    208.05 o 
   2   1   1      330.04      267.47     28.61 o 
   3   1   1        4.70        6.41      1.56 o 
   4   1   1      138.89      148.25      8.89 o 
   5   1   1      772.42      803.44     41.06 o 
   6   1   1      348.77      318.28     12.59 o 
   7   1   1       24.25       28.78      4.11 o 
   8   1   1       53.59       55.85      5.79 o 
   9   1   1      110.63      106.87     11.72 o 
  10   1   1       20.12       22.79      5.96 o 
  -9   2   1        0.00        3.31      3.54 o 
  -8   2   1      149.17      152.33     14.97 o 
  -7   2   1       88.98       81.80      8.49 o 
  -6   2   1        2.20        0.88      1.43 o 
  -5   2   1       24.90       31.84      2.98 o 
  -4   2   1      206.98      211.30      6.62 o 
  -3   2   1      262.88      274.94     18.22 o 
  -2   2   1        4.50        4.57      1.00 o 
  -1   2   1       15.20       13.64      1.47 o 
   0   2   1       96.67       80.20      8.14 o 
   1   2   1       53.28       43.63      3.21 o 
   2   2   1        2.70        3.00      0.87 o 
   3   2   1       87.79       86.18      5.16 o 
   4   2   1        0.32        0.79      1.00 o 
   5   2   1      108.85      103.11      5.70 o 
   6   2   1      244.68      228.23     16.31 o 
   7   2   1       21.93       24.37      3.42 o 
   8   2   1        2.00        0.69      2.36 o 
   9   2   1        9.39       10.35      4.49 o 
  -9   3   1       20.68       21.09      6.29 o 
  -8   3   1        2.67        1.47      3.24 o 
  -7   3   1      246.96      235.91     50.60 o 
  -6   3   1       17.08       17.61      3.56 o 
  -5   3   1        3.90        7.38      2.37 o 
  -4   3   1       18.45       20.02      4.36 o 
  -3   3   1      629.99      587.23     56.15 o 
  -2   3   1       68.08       66.56     14.67 o 
  -1   3   1      106.64      105.08     10.21 o 
   0   3   1       91.23       93.45      8.62 o 
   1   3   1      370.01      366.78     35.16 o 
   2   3   1      147.44      150.77     11.31 o 
   3   3   1      302.84      302.54     22.72 o 
   4   3   1       12.28       11.34      2.62 o 
   5   3   1       93.71       93.11      6.14 o 
   6   3   1        0.21        1.29      1.97 o 
   7   3   1       89.18      100.79      7.58 o 
   8   3   1       31.55       33.54      6.91 o 
   9   3   1        0.15       -0.47      3.21 o 
  -7   4   1       25.76       44.79     10.58 o 
  -6   4   1        8.09       12.04      4.57 o 
  -5   4   1       28.19       37.20      6.41 o 
  -4   4   1      138.02      152.34      9.88 o 
  -3   4   1       81.77       86.54     14.07 o 
  -2   4   1        0.40       -0.02      1.12 o 
  -1   4   1        0.55        3.00      1.92 o 
   0   4   1       32.06       28.34      6.16 o 
   1   4   1       41.96       42.33      5.14 o 
   2   4   1        2.24        1.68      3.38 o 
   3   4   1       14.22       17.06      3.19 o 
   4   4   1       42.61       41.51      4.93 o 
   5   4   1        3.23        9.04      2.93 o 
   6   4   1       12.10       11.65      3.65 o 
   7   4   1       18.74       25.48      4.96 o 
  -6   5   1        0.27       -0.40      2.97 o 
  -5   5   1       96.09      112.41      9.92 o 
  -4   5   1        7.31        4.39      2.52 o 
  -3   5   1       27.01       28.58      5.99 o 
  -2   5   1        2.77        1.79      2.45 o 
  -1   5   1        0.00        2.31      2.27 o 
   0   5   1       37.20       41.87     12.03 o 
   1   5   1       31.54       42.25      8.63 o 
   2   5   1        7.44        5.01      3.07 o 
   3   5   1       15.07       17.13      4.78 o 
   4   5   1       14.33       17.71      4.81 o 
   5   5   1       52.19       62.50      8.39 o 
   6   5   1       28.52       34.76      5.69 o 
  -3   6   1        0.98       -0.25      2.94 o 
  -2   6   1       14.22        8.72      4.16 o 
  -1   6   1        3.45        4.22      6.05 o 
   1   6   1        5.30        5.18      3.42 o 
   2   6   1        0.30       -0.22      2.73 o 
   3   6   1        0.81        0.61      2.67 o 
 -10   0   2       30.95       42.51     10.65 o 
  -8   0   2       62.94       68.64     10.65 o 
  -6   0   2      108.72      107.44      6.53 o 
  -4   0   2      921.56      887.18     23.07 o 
  -2   0   2    11184.83    11858.68    220.86 o 
   0   0   2     3798.27     4152.06    584.35 o 
   2   0   2     1324.47     1239.66    249.80 o 
   4   0   2      132.07      108.96      7.97 o 
   6   0   2       54.74       53.47      7.87 o 
   8   0   2      185.33      182.20     15.75 o 
  10   0   2       68.29       50.74     11.43 o 
 -10   1   2        3.34        3.21      4.96 o 
  -9   1   2        8.76        9.94      4.08 o 
  -8   1   2      149.00      150.44      7.95 o 
  -7   1   2      284.28      262.49      9.56 o 
  -6   1   2        1.24        5.07      2.44 o 
  -5   1   2        1.82        2.13      0.94 o 
  -4   1   2        4.31        5.30      1.18 o 
  -3   1   2       33.03       36.76      2.91 o 
  -2   1   2      128.90      117.16      6.14 o 
  -1   1   2      561.49      489.30     64.86 o 
   0   1   2     2006.96     1815.74    120.79 o 
   1   1   2     3411.64     3032.37    135.72 o 
   2   1   2       21.84       20.75      1.76 o 
   3   1   2       31.46       32.47      2.38 o 
   4   1   2       57.79       64.23      3.42 o 
   5   1   2        0.03        1.03      1.12 o 
   6   1   2       37.61       42.01      3.70 o 
   7   1   2       52.07       51.61      5.11 o 
   8   1   2        0.99        1.01      2.58 o 
   9   1   2        1.75       -1.94      2.63 o 
  10   1   2       36.43       39.77      8.57 o 
  -9   2   2        3.68        2.03      3.33 o 
  -8   2   2       95.67       94.98      9.65 o 
  -7   2   2       42.43       33.62      5.99 o 
  -6   2   2        0.03        0.52      1.57 o 
  -5   2   2        1.56        2.52      1.30 o 
  -4   2   2       32.98       42.45      2.32 o 
  -3   2   2     1096.55     1118.30     67.00 o 
  -2   2   2      882.80      788.35     62.97 o 
  -1   2   2       35.47       37.10      3.51 o 
   0   2   2      199.94      209.78     13.90 o 
   1   2   2       87.99       76.80      4.49 o 
   2   2   2     1303.75     1180.57     77.86 o 
   3   2   2       92.66       83.17      6.34 o 
   4   2   2       13.61       14.71      2.16 o 
   5   2   2      102.20      100.88      5.62 o 
   6   2   2      838.34      839.28     35.73 o 
   7   2   2      302.35      311.67     22.70 o 
   8   2   2        7.10        9.88      2.83 o 
   9   2   2        0.12        2.10      2.92 o 
  -9   3   2        0.39        1.46      3.46 o 
  -8   3   2       13.64       15.18      4.98 o 
  -7   3   2       29.56       29.26      6.22 o 
  -6   3   2       12.12        9.68      3.78 o 
  -5   3   2       30.36       26.06      4.54 o 
  -4   3   2       83.54       88.27      5.34 o 
  -3   3   2        4.29        5.01      1.83 o 
  -2   3   2       24.70       29.94      3.35 o 
  -1   3   2        4.05        5.38      1.24 o 
   0   3   2       12.62       15.55      2.01 o 
   1   3   2       24.87       26.98      2.53 o 
   2   3   2     1400.79     1385.25     92.17 o 
   3   3   2       17.93       19.16      2.42 o 
   4   3   2        2.04        1.97      1.32 o 
   5   3   2        9.00       10.86      2.78 o 
   6   3   2      243.29      266.26     30.76 o 
   7   3   2       40.21       38.70      5.67 o 
   8   3   2       36.62       48.06      7.38 o 
   9   3   2        0.02        1.30      3.42 o 
  -7   4   2       13.69       15.25      5.07 o 
  -6   4   2        4.40        4.51      3.48 o 
  -5   4   2        1.43        2.58      2.18 o 
  -4   4   2       62.41       70.87      8.33 o 
  -3   4   2       73.56       70.86      5.54 o 
  -2   4   2      101.88      103.24     16.49 o 
  -1   4   2       10.25       10.84      2.50 o 
   0   4   2       92.71      104.00     22.13 o 
   1   4   2       34.60       31.31      3.86 o 
   2   4   2       51.99       67.92     12.73 o 
   3   4   2      135.86      144.15     18.99 o 
   4   4   2       20.99       20.32      3.77 o 
   5   4   2       39.22       39.53      6.21 o 
   6   4   2      242.08      268.82     29.07 o 
   7   4   2       35.52       46.42      6.26 o 
  -6   5   2        4.23        5.68      3.76 o 
  -5   5   2       14.71       10.17      8.08 o 
  -4   5   2        4.32        5.60      2.93 o 
  -3   5   2       11.13       11.49      4.13 o 
  -2   5   2       33.45       33.05      6.11 o 
  -1   5   2       13.08       11.99      3.92 o 
   0   5   2      182.62      186.88     10.46 o 
   1   5   2      159.65      153.73     10.17 o 
   2   5   2        2.97       -0.73      2.06 o 
   3   5   2       32.27       28.15      5.93 o 
   4   5   2        0.81        1.74      2.54 o 
   5   5   2        0.78        0.95      2.55 o 
   6   5   2       13.23       15.78      4.13 o 
  -2   6   2       59.35       64.82      8.65 o 
   1   6   2        0.30        0.03      2.52 o 
   2   6   2       26.97       35.67      7.30 o 
  -9   0   3       54.82       70.83     12.13 o 
  -7   0   3      672.41      712.21     18.30 o 
  -5   0   3       18.02       19.67      7.32 o 
  -3   0   3      369.68      349.75     11.05 o 
  -1   0   3     1297.26     1240.02     51.98 o 
   1   0   3     3018.86     2961.73     20.61 o 
   3   0   3     2377.95     1921.03    187.59 o 
   5   0   3      182.19      133.07     40.93 o 
   7   0   3       16.71       17.69      6.11 o 
   9   0   3       57.45       68.00     12.28 o 
 -10   1   3        1.92        0.35      4.71 o 
  -9   1   3        8.01       11.39      6.06 o 
  -8   1   3       19.51       19.56      3.79 o 
  -7   1   3      283.08      282.45      9.95 o 
  -6   1   3      508.97      571.60     33.05 o 
  -5   1   3        0.36        2.18      1.18 o 
  -4   1   3       82.54       89.25      3.43 o 
  -3   1   3      362.44      377.38     21.48 o 
  -2   1   3      580.48      562.76     30.22 o 
  -1   1   3    14203.96    15448.53   1441.61 o 
   0   1   3       20.14       19.07      1.35 o 
   1   1   3       11.78       12.24      1.17 o 
   2   1   3      118.77      123.16      4.22 o 
   3   1   3     1260.30     1150.38    101.78 o 
   4   1   3       34.44       38.28      1.85 o 
   5   1   3        2.82        2.33      1.28 o 
   6   1   3        1.13        1.57      1.44 o 
   7   1   3       71.17       70.35      5.55 o 
   8   1   3        3.14        2.49      2.88 o 
   9   1   3       43.95       47.01      7.54 o 
  10   1   3        2.13        0.32      3.56 o 
  -9   2   3        0.02        1.63      3.32 o 
  -8   2   3       26.44       22.57      5.44 o 
  -7   2   3        6.59        4.97      3.20 o 
  -6   2   3      382.07      373.05     34.77 o 
  -5   2   3      259.91      283.18     22.51 o 
  -4   2   3        1.42        2.66      1.00 o 
  -3   2   3      478.17      497.81     39.12 o 
  -2   2   3      425.70      365.11     25.20 o 
  -1   2   3      460.42      395.60     33.65 o 
   0   2   3        5.84        8.18      1.34 o 
   1   2   3      500.09      441.15     20.12 o 
   2   2   3      118.40      124.15      8.49 o 
   3   2   3      311.99      298.70     19.88 o 
   4   2   3       40.82       46.31      3.44 o 
   5   2   3        0.44        1.71      1.31 o 
   6   2   3        1.80        2.39      1.69 o 
   7   2   3       11.77       11.05      2.71 o 
   8   2   3       40.08       45.55      4.92 o 
   9   2   3       11.69        9.72      6.06 o 
  -8   3   3        0.08       -1.11      3.00 o 
  -7   3   3       60.10       63.61      8.44 o 
  -6   3   3        0.63        0.33      2.19 o 
  -5   3   3       41.20       40.95      4.57 o 
  -4   3   3        5.05        4.41      1.95 o 
  -3   3   3       26.76       29.86      5.94 o 
  -2   3   3       84.83       88.55     23.41 o 
  -1   3   3       17.33       25.38      5.97 o 
   0   3   3       26.29       30.28      2.55 o 
   1   3   3      313.00      277.94     23.04 o 
   2   3   3       10.78       10.17      1.87 o 
   3   3   3       41.46       44.78      3.99 o 
   4   3   3       17.02       18.54      2.83 o 
   5   3   3       15.83       18.76      3.56 o 
   6   3   3        7.49        9.65      3.05 o 
   7   3   3      489.66      536.86     46.79 o 
   8   3   3       13.00        7.78      3.41 o 
  -7   4   3        6.56        8.65      4.16 o 
  -6   4   3       74.11       83.64     12.69 o 
  -5   4   3        0.15       -0.50      2.07 o 
  -4   4   3      146.05      143.29      9.54 o 
  -3   4   3       14.21       10.68      2.79 o 
  -2   4   3        0.48        2.72      4.25 o 
  -1   4   3        0.93        2.97      2.10 o 
   0   4   3        0.03        0.15      1.16 o 
   1   4   3       27.83       31.64      3.15 o 
   2   4   3        3.06        1.63      1.99 o 
   3   4   3       73.60       91.67     13.56 o 
   4   4   3       44.09       46.40      5.12 o 
   5   4   3        2.34        0.61      1.99 o 
   6   4   3        0.11        1.85      2.22 o 
   7   4   3       15.03       15.13      4.68 o 
  -6   5   3       11.54       10.58      4.55 o 
  -5   5   3        0.48        0.25      2.77 o 
  -4   5   3        0.86       -0.12      2.70 o 
  -3   5   3       11.27       13.32      3.55 o 
  -2   5   3       31.11       31.71      5.85 o 
  -1   5   3      138.80      142.90      9.36 o 
   0   5   3      107.17      118.36      8.46 o 
   1   5   3       17.60       16.52      4.69 o 
   2   5   3        1.45        1.67      2.30 o 
   3   5   3       97.26       96.67     14.04 o 
   4   5   3        5.28        4.02      3.17 o 
   5   5   3        3.54        1.59      2.84 o 
   6   5   3        0.30        0.56      3.09 o 
  -2   6   3        0.35        1.11      2.72 o 
   0   6   3        0.02       -1.19      2.29 o 
   1   6   3       13.16       13.69      5.85 o 
   2   6   3        0.11       -1.31      2.33 o 
 -10   0   4        3.41        3.26      5.26 o 
  -8   0   4       26.42       29.96      5.40 o 
  -6   0   4       56.37       63.48      5.63 o 
  -4   0   4      462.35      493.10     11.99 o 
  -2   0   4     2209.34     2101.20     31.23 o 
   0   0   4       19.19       13.02      2.05 o 
   2   0   4     1482.93     1570.04    110.72 o 
   4   0   4     4137.85     3656.48    321.98 o 
   6   0   4       90.23       94.60      5.94 o 
   8   0   4      507.87      482.52     25.61 o 
  10   0   4        0.71       -1.80      3.98 o 
 -10   1   4        1.24        4.71      5.81 o 
  -9   1   4       26.36       24.63      5.90 o 
  -8   1   4       20.41       18.12      3.74 o 
  -7   1   4       29.22       28.32      4.13 o 
  -6   1   4       11.46       14.20      2.58 o 
  -5   1   4      146.49      152.49     13.09 o 
  -4   1   4       37.39       42.60      2.29 o 
  -3   1   4       13.25       12.45      2.12 o 
  -2   1   4       60.42       56.40      2.00 o 
  -1   1   4    16288.85    17724.69    708.22 o 
   0   1   4     1907.02     1695.01     88.92 o 
   1   1   4       52.46       44.05      3.81 o 
   2   1   4       80.96       91.47      4.16 o 
   3   1   4       14.00       14.01      2.24 o 
   4   1   4      465.93      421.76     21.00 o 
   5   1   4        3.49        2.67      1.46 o 
   6   1   4        9.06        8.97      2.20 o 
   7   1   4       10.55        9.69      2.70 o 
   8   1   4       33.86       27.67      5.60 o 
   9   1   4       89.05       87.15     14.79 o 
  10   1   4        0.08        0.87      3.33 o 
  -9   2   4        0.57        1.07      3.21 o 
  -8   2   4       99.28       97.63      9.88 o 
  -7   2   4        1.37        1.39      2.60 o 
  -6   2   4       34.31       32.82      5.72 o 
  -5   2   4        1.10        2.81      1.32 o 
  -4   2   4      331.47      383.27     20.51 o 
  -3   2   4        3.39        4.63      0.96 o 
  -2   2   4      155.23      158.39     15.30 o 
  -1   2   4       95.52       92.63     10.63 o 
   0   2   4      848.50      784.02     53.64 o 
   1   2   4       41.68       40.48      2.22 o 
   2   2   4     1821.46     1888.15     36.76 o 
   3   2   4      128.74      128.72      6.28 o 
   4   2   4        0.81        1.55      1.14 o 
   5   2   4      327.45      317.37     24.77 o 
   6   2   4       67.28       67.90      4.92 o 
   7   2   4       40.87       40.94      4.47 o 
   8   2   4        3.52        1.66      2.00 o 
   9   2   4        0.17       -1.14      2.87 o 
  -8   3   4        2.73        3.21      3.69 o 
  -7   3   4        1.03        3.79      3.36 o 
  -6   3   4        1.37        1.19      2.30 o 
  -5   3   4       65.28       54.10     10.54 o 
  -4   3   4        0.83        1.32      1.42 o 
  -3   3   4        2.53        5.74      1.86 o 
  -2   3   4       92.50       84.29     17.12 o 
  -1   3   4       84.28       92.56     12.18 o 
   0   3   4      270.94      289.27     20.94 o 
   1   3   4       17.91       18.96      2.05 o 
   2   3   4       27.88       28.41      4.34 o 
   3   3   4        0.41        1.54      1.17 o 
   4   3   4      228.44      244.72     22.85 o 
   5   3   4      195.97      185.61      9.07 o 
   6   3   4      293.10      304.42     28.14 o 
   7   3   4        9.31        8.15      3.23 o 
   8   3   4        1.45       -0.99      2.36 o 
  -7   4   4        0.34       -0.62      3.03 o 
  -6   4   4       99.07       98.88     20.33 o 
  -5   4   4       17.08       23.85      5.40 o 
  -4   4   4      103.49      104.71      8.42 o 
  -3   4   4       23.60       22.74      4.00 o 
  -2   4   4        4.29        5.39      6.75 o 
  -1   4   4        0.20        2.13      2.23 o 
   0   4   4        0.06        1.85      1.97 o 
   1   4   4        0.01        0.18      1.15 o 
   2   4   4       59.10       55.92      6.70 o 
   3   4   4       16.60       19.42      3.99 o 
   4   4   4        1.47        1.49      1.84 o 
   5   4   4       18.34       19.79      3.96 o 
   6   4   4       90.19      101.92      7.71 o 
   7   4   4        1.37       -1.95      2.07 o 
  -5   5   4        0.19        0.60      3.11 o 
  -4   5   4        3.45        2.85      3.04 o 
  -3   5   4        0.37        0.33      2.00 o 
  -2   5   4       21.22       15.83      6.16 o 
  -1   5   4      193.20      179.54     10.52 o 
   0   5   4        6.51        6.45      3.02 o 
   1   5   4        0.05       -0.08      2.13 o 
   2   5   4        1.68        4.76      3.14 o 
   3   5   4       13.90       13.49      5.09 o 
   4   5   4       26.47       26.33      5.99 o 
   5   5   4        1.79        1.69      2.80 o 
  -2   6   4        3.11        1.24      2.88 o 
   0   6   4        0.80       -0.80      1.95 o 
   1   6   4        3.17        6.58      3.35 o 
   2   6   4        4.42        6.00      3.85 o 
  -9   0   5      237.25      234.81     18.81 o 
  -7   0   5        0.12        2.03      2.17 o 
  -5   0   5        0.26        3.70      2.22 o 
  -3   0   5       69.19       67.70      5.21 o 
  -1   0   5     3966.21     3916.59    107.61 o 
   1   0   5      503.55      498.77     28.28 o 
   3   0   5     1092.69     1037.57     24.68 o 
   5   0   5       77.57       60.54      6.77 o 
   7   0   5       70.21       57.21      9.95 o 
   9   0   5        0.35        2.25      4.13 o 
  -9   1   5      144.82      147.66     10.84 o 
  -8   1   5       90.57       88.02      6.77 o 
  -7   1   5        2.21        1.61      1.96 o 
  -6   1   5       32.87       35.98      5.48 o 
  -5   1   5       75.65       89.14      7.02 o 
  -4   1   5       97.16      124.97      7.35 o 
  -3   1   5        2.10        3.62      0.88 o 
  -2   1   5       25.20       23.75      1.83 o 
  -1   1   5     4397.46     4591.16    177.19 o 
   0   1   5      102.28       87.80      5.81 o 
   1   1   5      328.42      335.72     16.19 o 
   2   1   5       16.06       16.10      1.58 o 
   3   1   5        2.89        3.05      1.50 o 
   4   1   5      165.52      155.87      9.78 o 
   5   1   5      103.28       85.39      7.30 o 
   6   1   5       11.44       14.34      2.61 o 
   7   1   5        0.00        0.38      1.63 o 
   8   1   5        1.72        4.39      2.93 o 
   9   1   5        1.82        3.69      3.46 o 
  -9   2   5        2.27        1.71      3.74 o 
  -8   2   5       68.44       73.37      8.91 o 
  -7   2   5       40.59       43.19     10.75 o 
  -6   2   5       39.33       47.17      6.62 o 
  -5   2   5      262.15      304.27     35.77 o 
  -4   2   5        5.99       11.38      1.81 o 
  -3   2   5      310.93      291.36     22.64 o 
  -2   2   5       64.42       51.93      9.32 o 
  -1   2   5      195.05      172.66     10.24 o 
   0   2   5     1408.59     1307.62     81.75 o 
   1   2   5      311.07      304.31     12.33 o 
   2   2   5      711.94      749.36     25.93 o 
   3   2   5       53.74       52.99      3.86 o 
   4   2   5      129.08      133.89      7.72 o 
   5   2   5       66.44       71.04      4.49 o 
   6   2   5        0.44       -0.83      1.27 o 
   7   2   5      220.69      225.56     17.91 o 
   8   2   5       12.44       11.68      3.09 o 
   9   2   5      101.25      125.26     14.31 o 
  -8   3   5        1.66        3.92      3.59 o 
  -7   3   5        3.13        3.75      3.29 o 
  -6   3   5        2.38        0.28      2.44 o 
  -5   3   5      351.28      310.28     49.00 o 
  -4   3   5        0.17        2.56      2.09 o 
  -3   3   5      146.74      140.96      7.23 o 
  -2   3   5        0.46        1.13      1.83 o 
  -1   3   5      249.37      256.86     33.49 o 
   0   3   5       18.90       18.65      2.70 o 
   1   3   5      111.56      102.27      7.29 o 
   2   3   5       47.36       49.85      3.85 o 
   3   3   5        0.46        2.41      1.30 o 
   4   3   5       14.74       17.49      2.76 o 
   5   3   5      512.87      556.23     38.02 o 
   6   3   5      113.55      123.05     10.29 o 
   7   3   5       65.72       77.33      7.32 o 
   8   3   5        0.13        1.41      2.72 o 
  -7   4   5        3.54        4.09      3.41 o 
  -6   4   5       89.73       97.10     11.37 o 
  -5   4   5       19.03       14.01      4.41 o 
  -4   4   5        1.28        0.43      2.26 o 
  -3   4   5        6.30        2.88      1.91 o 
  -2   4   5       34.27       34.41      5.37 o 
  -1   4   5      275.54      301.61     42.89 o 
   0   4   5      373.59      334.03     18.16 o 
   1   4   5      218.60      222.21     16.41 o 
   2   4   5        2.31        4.17      2.00 o 
   3   4   5      100.25       94.27      8.36 o 
   4   4   5       77.33       82.64      7.00 o 
   5   4   5       20.82       21.37      4.22 o 
   6   4   5       30.97       36.87      5.57 o 
   7   4   5       16.12       15.16      4.25 o 
  -5   5   5        5.72        4.67      3.61 o 
  -4   5   5       12.19       11.59      4.44 o 
  -3   5   5        1.77        3.64      3.15 o 
  -2   5   5       37.23       38.84      6.30 o 
  -1   5   5      228.51      223.13     16.63 o 
   0   5   5        2.86        4.00      2.88 o 
   1   5   5       15.30       14.12      4.38 o 
   2   5   5        0.14        0.36      2.11 o 
   3   5   5        0.81        0.53      2.24 o 
   4   5   5        9.69        8.35      4.01 o 
   5   5   5       45.36       55.60     12.68 o 
  -1   6   5       10.21        6.56      5.86 o 
   0   6   5        1.51        1.20      2.83 o 
   1   6   5        0.18       -0.04      2.29 o 
  -8   0   6      615.93      709.02     28.75 o 
  -6   0   6        2.15        2.66      2.21 o 
  -4   0   6      277.54      254.25      9.25 o 
  -2   0   6      365.91      303.81     28.68 o 
   0   0   6      467.51      459.84     36.85 o 
   2   0   6      941.81      955.60     28.90 o 
   4   0   6      175.52      181.29     11.90 o 
   6   0   6        0.81       -1.00      2.73 o 
   8   0   6      216.82      188.18     16.76 o 
  -9   1   6       27.48       26.54      6.32 o 
  -8   1   6        7.61        2.89      3.49 o 
  -7   1   6       49.44       62.30      5.78 o 
  -6   1   6        0.35        0.38      1.35 o 
  -5   1   6       50.41       52.55      3.63 o 
  -4   1   6     1046.91     1118.78     49.47 o 
  -3   1   6     2694.61     2803.53     86.84 o 
  -2   1   6      417.30      389.11     23.11 o 
  -1   1   6       28.44       25.08      1.85 o 
   0   1   6        4.21        4.79      1.14 o 
   1   1   6      100.78      108.19      4.03 o 
   2   1   6      333.34      316.36     15.06 o 
   3   1   6       55.19       55.76      6.51 o 
   4   1   6      237.69      256.85      8.31 o 
   5   1   6       67.23       72.36      4.16 o 
   6   1   6       68.23       70.70      4.76 o 
   7   1   6      201.74      180.14      8.31 o 
   8   1   6        3.42        9.61      3.82 o 
   9   1   6       27.51       22.05      5.80 o 
  -9   2   6        1.49        2.55      3.91 o 
  -8   2   6       63.13       60.75      8.53 o 
  -7   2   6       13.62       13.86      4.39 o 
  -6   2   6        8.67        8.58      3.44 o 
  -5   2   6       13.49       19.15      5.66 o 
  -4   2   6       89.08      114.03     10.14 o 
  -3   2   6        0.00        0.48      0.86 o 
  -2   2   6      693.66      720.68     43.83 o 
  -1   2   6      116.83      122.82      5.70 o 
   0   2   6       49.55       44.98      3.02 o 
   1   2   6      309.20      321.58     14.95 o 
   2   2   6       23.92       25.24      2.16 o 
   3   2   6       72.64       68.91      4.32 o 
   4   2   6       69.63       67.43      4.31 o 
   5   2   6      280.57      287.04     20.78 o 
   6   2   6      279.42      278.54     17.42 o 
   7   2   6       32.85       28.98      4.70 o 
   8   2   6       63.53       73.62      6.14 o 
   9   2   6        0.00        2.42      3.01 o 
  -8   3   6        0.80       -0.35      3.01 o 
  -7   3   6        0.65        1.95      2.76 o 
  -6   3   6        5.10        7.48      3.85 o 
  -5   3   6       76.81       65.82      8.63 o 
  -4   3   6        0.02       -1.71      2.17 o 
  -3   3   6       12.96       12.87      2.69 o 
  -2   3   6       55.33       60.17     12.28 o 
  -1   3   6       17.00       22.16      3.92 o 
   0   3   6       24.14       27.18      3.31 o 
   1   3   6       12.72       16.33      2.06 o 
   2   3   6       78.53       76.38      6.55 o 
   3   3   6        3.05        5.68      1.95 o 
   4   3   6      133.52      147.35     12.14 o 
   5   3   6       14.25       11.44      2.63 o 
   6   3   6      311.67      305.76     14.39 o 
   7   3   6        0.93        0.62      2.13 o 
   8   3   6        1.80       -0.08      2.45 o 
  -7   4   6        0.33       -0.56      2.82 o 
  -6   4   6        5.40        6.09      4.17 o 
  -5   4   6        0.09        1.67      2.88 o 
  -4   4   6       39.28       44.37      6.70 o 
  -3   4   6       23.61       20.05      4.66 o 
  -2   4   6        2.18       -0.03      2.07 o 
  -1   4   6      257.60      281.27     27.28 o 
   0   4   6       54.89       50.16      4.84 o 
   1   4   6       72.63       86.90     12.38 o 
   2   4   6        8.42       10.67      3.42 o 
   3   4   6        5.78        2.40      2.17 o 
   4   4   6        1.86        1.96      2.00 o 
   5   4   6      143.42      144.66     15.49 o 
   6   4   6      155.26      178.24     12.25 o 
   7   4   6        5.45        2.57      2.73 o 
  -5   5   6       13.78       12.50      4.71 o 
  -4   5   6       52.66       58.62     11.25 o 
  -3   5   6       35.93       31.32      9.53 o 
  -2   5   6       20.48       19.54      4.97 o 
  -1   5   6        7.88       11.61      3.93 o 
   0   5   6        1.81        1.93      3.38 o 
   1   5   6        1.92        2.49      2.64 o 
   2   5   6       29.47       42.99      7.20 o 
   3   5   6       23.16       22.78      6.02 o 
   4   5   6       49.71       45.75      7.70 o 
   5   5   6       11.78       10.61      4.51 o 
  -1   6   6        0.53        0.10      4.36 o 
   0   6   6        0.10        2.19      2.75 o 
   1   6   6        5.83        6.67      3.77 o 
  -9   0   7       19.29       24.22      8.02 o 
  -7   0   7      215.63      241.29     11.67 o 
  -5   0   7      116.00      125.81      8.75 o 
  -3   0   7      108.21      100.48     14.66 o 
  -1   0   7      281.67      256.37     21.76 o 
   1   0   7      152.17      164.88      8.26 o 
   3   0   7      109.94      106.49      6.22 o 
   5   0   7        1.09        2.24      1.71 o 
   7   0   7        1.26       -2.15      2.43 o 
   9   0   7        1.55        4.43      5.01 o 
  -9   1   7       18.56       20.02      5.69 o 
  -8   1   7       68.92       63.34      8.06 o 
  -7   1   7       25.89       36.96      4.02 o 
  -6   1   7       16.24       23.63      3.23 o 
  -5   1   7       15.84       21.88      4.68 o 
  -4   1   7      126.16      147.74      6.39 o 
  -3   1   7       53.27       55.55      3.22 o 
  -2   1   7        0.43        0.35      0.99 o 
  -1   1   7      145.57      143.11      5.86 o 
   0   1   7      784.64      772.14     35.75 o 
   1   1   7     2905.80     3155.72    115.48 o 
   2   1   7        2.55        2.82      1.19 o 
   3   1   7      353.35      344.95     14.66 o 
   4   1   7       70.36       71.28      4.73 o 
   5   1   7      258.28      242.95     11.13 o 
   6   1   7       15.56       16.23      2.87 o 
   7   1   7       14.87       11.13      4.04 o 
   8   1   7       41.77       40.54      7.00 o 
   9   1   7       39.40       31.95      6.75 o 
  -9   2   7        0.01       -2.13      3.48 o 
  -8   2   7       16.79       21.77      5.68 o 
  -7   2   7       57.99       55.06      7.68 o 
  -6   2   7       32.41       32.00      4.39 o 
  -5   2   7        7.49        7.68      2.92 o 
  -4   2   7       24.12       28.53      6.13 o 
  -3   2   7       54.17       59.09      6.46 o 
  -2   2   7     2026.78     1869.74    198.72 o 
  -1   2   7        0.31        1.01      0.91 o 
   0   2   7      360.77      350.05     19.36 o 
   1   2   7      118.47      126.34      6.84 o 
   2   2   7      280.20      281.81     11.06 o 
   3   2   7        0.53        0.67      1.23 o 
   4   2   7       85.85       86.44      6.42 o 
   5   2   7      569.19      570.39     37.95 o 
   6   2   7       62.72       73.44      5.45 o 
   7   2   7       25.84       30.31      4.09 o 
   8   2   7        5.68        4.91      2.99 o 
   9   2   7       13.61       15.71      4.99 o 
  -8   3   7        0.08       -0.74      2.84 o 
  -7   3   7      176.48      157.70     41.07 o 
  -6   3   7       45.91       53.70     14.92 o 
  -5   3   7        4.86        6.97      3.93 o 
  -4   3   7        0.09        0.14      2.25 o 
  -3   3   7        0.70        1.13      2.24 o 
  -2   3   7        1.32        6.45      3.38 o 
  -1   3   7       57.50       57.12      4.66 o 
   0   3   7       70.30       70.97      6.46 o 
   1   3   7      298.80      289.00     14.27 o 
   2   3   7        0.72        0.79      1.31 o 
   3   3   7      114.89      117.71      6.49 o 
   4   3   7       12.38       15.31      2.67 o 
   5   3   7      283.67      290.39     19.64 o 
   6   3   7        2.41        1.20      1.92 o 
   7   3   7       20.40       24.48      3.95 o 
   8   3   7        2.90        1.21      2.83 o 
  -7   4   7        3.15        0.53      3.25 o 
  -6   4   7        2.59        5.88      3.74 o 
  -5   4   7        0.63        1.31      2.82 o 
  -4   4   7        2.71        2.40      2.92 o 
  -3   4   7       46.21       44.14      6.63 o 
  -2   4   7      182.84      178.66     24.01 o 
  -1   4   7      304.97      275.45     10.04 o 
   0   4   7       91.34       89.22      5.80 o 
   1   4   7       20.96       24.59      4.72 o 
   2   4   7       57.58       62.04      8.07 o 
   3   4   7       17.10       18.34      3.73 o 
   4   4   7        0.83        0.38      2.37 o 
   5   4   7       56.70       65.18      7.23 o 
   6   4   7       15.62       14.42      3.91 o 
   7   4   7        4.05        5.20      3.10 o 
  -5   5   7        2.16        3.04      3.64 o 
  -4   5   7        2.59        2.81      3.43 o 
  -3   5   7        5.97        3.08      3.26 o 
  -2   5   7        0.14        3.43      3.38 o 
  -1   5   7        0.22        0.18      1.99 o 
   0   5   7       19.24        8.42      5.04 o 
   1   5   7       38.88       43.46      7.41 o 
   2   5   7        6.94        6.77      3.50 o 
   3   5   7        8.31       16.36      4.84 o 
   4   5   7        2.17        1.88      2.74 o 
   5   5   7       25.61       29.20      7.06 o 
  -8   0   8       45.25       43.15      7.01 o 
  -6   0   8       27.05       35.36      5.47 o 
  -4   0   8       47.89       38.68     10.09 o 
  -2   0   8       24.32       25.12      3.11 o 
   0   0   8      103.78      104.22      7.01 o 
   2   0   8        6.45       17.02      3.16 o 
   4   0   8        2.24        9.87      4.46 o 
   6   0   8        1.92        1.40      3.18 o 
   8   0   8      103.14       91.96     13.66 o 
  -9   1   8       15.42        7.80      4.06 o 
  -8   1   8       36.69       34.47      6.47 o 
  -7   1   8       24.70       27.12      4.53 o 
  -6   1   8       85.55       88.07      5.11 o 
  -5   1   8        8.12        7.91      2.02 o 
  -4   1   8       52.74       57.40      5.66 o 
  -3   1   8      167.48      173.85      9.35 o 
  -2   1   8       98.45       85.75      5.99 o 
  -1   1   8        0.04        0.54      0.72 o 
   0   1   8       54.56       53.98      2.93 o 
   1   1   8      492.41      539.05     19.90 o 
   2   1   8     1266.68     1271.82     34.64 o 
   3   1   8      966.34     1064.10     38.03 o 
   4   1   8       27.04       34.92      4.00 o 
   5   1   8        2.40        0.95      1.79 o 
   6   1   8       91.25       91.21      6.58 o 
   7   1   8      255.55      236.15     12.78 o 
   8   1   8        3.42        2.48      3.02 o 
   9   1   8        5.18        6.89      3.84 o 
  -9   2   8        1.66       -0.31      3.48 o 
  -8   2   8        5.73        2.12      3.29 o 
  -7   2   8        5.88        1.77      3.13 o 
  -6   2   8      166.87      160.03     15.05 o 
  -5   2   8        6.41        4.82      3.38 o 
  -4   2   8       14.73       16.20      3.66 o 
  -3   2   8       33.92       51.56      4.67 o 
  -2   2   8     3522.79     3504.10    107.28 o 
  -1   2   8      358.63      351.20     16.23 o 
   0   2   8       51.67       51.69      3.81 o 
   1   2   8       12.34       16.24      2.09 o 
   2   2   8        8.41       15.19      2.09 o 
   3   2   8      418.91      453.42     15.92 o 
   4   2   8        4.13        2.76      2.13 o 
   5   2   8      270.86      268.15     15.51 o 
   6   2   8      299.77      289.49     21.32 o 
   7   2   8        5.08        3.30      2.16 o 
   8   2   8       66.28       56.71      6.68 o 
  -8   3   8        0.94       -0.60      3.06 o 
  -7   3   8       24.57       21.97      5.77 o 
  -6   3   8       22.63       17.72      5.11 o 
  -5   3   8        1.83        1.73      2.74 o 
  -4   3   8      130.55      111.52     10.17 o 
  -3   3   8        9.86       11.85      3.68 o 
  -2   3   8      155.37      155.50     18.36 o 
  -1   3   8       28.04       34.26      4.43 o 
   0   3   8       21.43       21.57      3.15 o 
   1   3   8        1.02        0.65      1.28 o 
   2   3   8       49.85       61.39     10.24 o 
   3   3   8       58.24       66.30      7.75 o 
   4   3   8      407.52      433.48     12.54 o 
   5   3   8        3.35        3.30      1.96 o 
   6   3   8       17.58       22.13      3.77 o 
   7   3   8        0.07        1.66      2.13 o 
   8   3   8        1.25       -0.07      2.51 o 
  -7   4   8        0.75        3.35      3.68 o 
  -6   4   8        7.48        4.16      3.41 o 
  -5   4   8        0.35       -0.45      2.88 o 
  -4   4   8        8.33        8.81      3.96 o 
  -3   4   8       33.41       25.69      5.46 o 
  -2   4   8      429.74      449.24     26.34 o 
  -1   4   8        8.78       10.82      2.96 o 
   0   4   8        0.06        0.30      1.51 o 
   1   4   8       13.43       14.01      5.80 o 
   2   4   8        0.26        0.51      1.98 o 
   3   4   8      131.79      151.41     10.58 o 
   4   4   8      163.76      162.72     11.73 o 
   5   4   8        0.87        1.02      2.90 o 
   6   4   8       84.41       93.79      8.32 o 
  -4   5   8        0.00       -0.70      3.06 o 
  -3   5   8        0.32       -1.34      2.96 o 
  -2   5   8       18.39       18.36      8.86 o 
  -1   5   8        1.97        3.56      2.87 o 
   0   5   8       26.26       27.81      5.85 o 
   1   5   8        4.51        4.73      4.48 o 
   2   5   8       58.22       40.88      7.31 o 
   3   5   8       21.78       18.25      5.36 o 
   4   5   8        0.17        1.05      2.51 o 
  -9   0   9       57.64       44.50     10.45 o 
  -7   0   9       26.80       20.11      4.81 o 
  -5   0   9      561.99      623.09     25.06 o 
  -3   0   9       55.23       66.59      8.96 o 
  -1   0   9      285.29      273.79     22.39 o 
   1   0   9        3.45        7.08      1.78 o 
   3   0   9      156.87      176.99     12.29 o 
   5   0   9      120.61      143.11     12.79 o 
   7   0   9        9.02        8.99      5.29 o 
   9   0   9       25.03       30.81      9.62 o 
  -8   1   9        5.71        4.25      3.69 o 
  -7   1   9        0.11        1.55      2.35 o 
  -6   1   9       44.28       41.14      5.04 o 
  -5   1   9       96.32       98.95      5.03 o 
  -4   1   9       17.75       21.52      2.84 o 
  -3   1   9       46.56       45.92      2.91 o 
  -2   1   9      281.09      263.88     10.73 o 
  -1   1   9       60.91       62.68      3.62 o 
   0   1   9      396.52      404.55     15.17 o 
   1   1   9      233.89      250.28     10.76 o 
   2   1   9       47.69       46.92      3.56 o 
   3   1   9       70.05       67.49      4.65 o 
   4   1   9        4.43        5.00      2.24 o 
   5   1   9       25.46       23.68      4.00 o 
   6   1   9      295.99      263.02      8.76 o 
   7   1   9      149.27      138.43     10.15 o 
   8   1   9       36.54       50.41      7.82 o 
   9   1   9        4.36        0.36      3.13 o 
  -8   2   9        0.93       -0.73      3.15 o 
  -7   2   9        4.37        3.66      3.40 o 
  -6   2   9       50.87       47.84      6.16 o 
  -5   2   9       25.81       27.72      4.28 o 
  -4   2   9      244.56      250.72     25.62 o 
  -3   2   9        4.11        6.38      2.09 o 
  -2   2   9      161.04      148.86     18.21 o 
  -1   2   9       67.88       70.72      3.34 o 
   0   2   9        9.07        8.87      1.68 o 
   1   2   9      299.45      298.14     10.85 o 
   2   2   9        0.39        0.30      1.06 o 
   3   2   9       22.95       25.62      3.66 o 
   4   2   9       35.27       36.14      4.48 o 
   5   2   9       18.15       17.96      3.65 o 
   6   2   9       84.99       87.07      5.93 o 
   7   2   9        0.42        0.28      1.81 o 
   8   2   9        4.88        5.94      3.09 o 
  -8   3   9       10.30        9.61      4.84 o 
  -7   3   9       68.27       61.18      9.79 o 
  -6   3   9        1.97        1.81      2.90 o 
  -5   3   9       32.43       35.06      6.49 o 
  -4   3   9        0.00        0.58      2.31 o 
  -3   3   9       32.35       35.31      5.92 o 
  -2   3   9       90.31       99.78     11.12 o 
  -1   3   9      744.80      664.60     34.64 o 
   0   3   9        2.62        3.06      1.83 o 
   1   3   9       34.14       34.03      4.46 o 
   2   3   9       34.70       48.78      9.97 o 
   3   3   9       97.28      109.22      8.37 o 
   4   3   9        3.60        2.97      1.98 o 
   5   3   9       28.16       30.49      4.16 o 
   6   3   9        3.58        4.36      2.22 o 
   7   3   9       15.33       20.46      4.01 o 
  -6   4   9        0.04        1.56      3.20 o 
  -5   4   9        8.74       12.37      4.62 o 
  -4   4   9       14.65       13.97      4.75 o 
  -3   4   9       37.42       33.10      6.19 o 
  -2   4   9      190.55      174.80      8.70 o 
  -1   4   9        5.88        2.96      2.08 o 
   0   4   9        4.64        4.18      2.24 o 
   1   4   9        0.04        0.14      2.08 o 
   2   4   9       16.75       21.16      4.78 o 
   3   4   9        2.87        2.69      2.81 o 
   4   4   9       64.02       63.95      6.56 o 
   5   4   9       25.63       23.92      6.14 o 
   6   4   9        1.89        3.81      2.83 o 
  -4   5   9        0.36        2.63      3.41 o 
  -3   5   9        1.33       -0.72      2.90 o 
  -2   5   9        8.99        8.93      2.81 o 
  -1   5   9        6.28        8.61      3.59 o 
   0   5   9       58.31       62.43      7.98 o 
   1   5   9        7.63       11.47      6.26 o 
   2   5   9        0.68        0.43      3.56 o 
   3   5   9        0.17       -1.28      2.31 o 
   4   5   9        0.01        1.01      2.73 o 
  -8   0  10       54.14       51.37      7.40 o 
  -6   0  10        0.00        1.16      2.81 o 
  -4   0  10      575.95      595.11     24.42 o 
  -2   0  10      137.28      155.23     13.30 o 
   0   0  10     1237.92     1280.25     71.85 o 
   2   0  10        3.89        8.22      2.97 o 
   4   0  10      501.72      470.52     21.86 o 
   6   0  10      211.46      188.74     15.90 o 
   8   0  10        3.65        3.78      4.81 o 
  -9   1  10        4.67        2.35      3.86 o 
  -8   1  10        1.48        4.71      3.67 o 
  -7   1  10        3.96        2.61      2.47 o 
  -6   1  10        0.83        1.36      2.16 o 
  -5   1  10        0.10       -0.54      1.46 o 
  -4   1  10       22.54       28.31      3.28 o 
  -3   1  10        6.75        9.28      1.57 o 
  -2   1  10       29.33       33.94      3.32 o 
  -1   1  10       46.34       50.68      2.85 o 
   0   1  10      183.12      208.75      5.77 o 
   1   1  10      296.30      302.17     12.21 o 
   2   1  10        1.25        2.62      1.42 o 
   3   1  10        5.44        4.28      2.25 o 
   4   1  10      340.06      339.63     10.88 o 
   5   1  10      169.94      164.09      8.16 o 
   6   1  10       40.27       30.55      4.02 o 
   7   1  10        7.78        4.11      3.17 o 
   8   1  10       40.62       36.33      6.90 o 
  -8   2  10        9.39        4.50      4.00 o 
  -7   2  10       11.24       11.39      4.38 o 
  -6   2  10       99.44      105.13     10.50 o 
  -5   2  10        2.50        3.88      2.27 o 
  -4   2  10      155.78      150.07     14.16 o 
  -3   2  10       15.64       18.25      3.02 o 
  -2   2  10       68.10       78.32      5.97 o 
  -1   2  10        0.28        1.79      1.19 o 
   0   2  10      194.85      206.05     16.92 o 
   1   2  10      157.40      160.56      9.38 o 
   2   2  10      115.81      124.65      4.95 o 
   3   2  10      235.98      249.29     10.21 o 
   4   2  10      302.04      296.75     10.49 o 
   5   2  10      142.81      142.27      7.84 o 
   6   2  10       86.92       79.77      6.00 o 
   7   2  10       14.64       14.92      3.39 o 
   8   2  10       69.97       68.53      7.51 o 
  -7   3  10       10.65        9.86      6.41 o 
  -6   3  10        0.35        0.91      2.93 o 
  -5   3  10        0.16        1.65      2.81 o 
  -4   3  10        4.74        2.21      2.81 o 
  -3   3  10       79.79       81.29      8.29 o 
  -2   3  10      587.71      576.35     33.19 o 
  -1   3  10       36.59       34.06      4.86 o 
   0   3  10        3.66        2.04      1.74 o 
   1   3  10        0.01       -0.22      1.46 o 
   2   3  10       90.58       84.53      7.08 o 
   3   3  10        0.15        1.99      1.74 o 
   4   3  10       23.10       17.77      3.60 o 
   5   3  10        0.07        1.33      1.90 o 
   6   3  10        9.82        8.84      2.87 o 
   7   3  10        3.51        5.65      2.70 o 
  -6   4  10        9.46       11.41      5.01 o 
  -5   4  10       11.95       24.02      6.09 o 
  -4   4  10       20.96       16.45      5.09 o 
  -3   4  10       25.63       20.95      5.36 o 
  -2   4  10       20.14       28.02      4.51 o 
  -1   4  10       14.41       10.73      3.23 o 
   0   4  10       60.00       51.59     14.58 o 
   1   4  10        4.28        3.91      2.74 o 
   2   4  10       18.12       20.37      5.74 o 
   3   4  10      105.30      103.43     18.76 o 
   4   4  10      125.82      126.89     10.96 o 
   5   4  10       66.73       66.55     22.74 o 
   6   4  10        1.65        0.65      2.73 o 
  -4   5  10        2.26        0.66      3.32 o 
  -3   5  10        0.82        0.77      2.46 o 
  -2   5  10        7.82        5.08      2.86 o 
  -1   5  10       10.34        8.76      3.81 o 
   0   5  10        1.75        3.91      2.97 o 
   1   5  10        0.00       -0.36      2.43 o 
   2   5  10        0.77        1.38      2.98 o 
   3   5  10        0.07        0.09      2.33 o 
  -7   0  11       37.60       24.52      7.73 o 
  -5   0  11      250.54      269.07     12.17 o 
  -3   0  11        6.92        7.72      4.23 o 
  -1   0  11      474.24      482.45     27.98 o 
   1   0  11      780.78      792.88     42.53 o 
   3   0  11        8.13       11.77      4.86 o 
   5   0  11      231.77      234.03     17.09 o 
   7   0  11        8.80        9.59      6.04 o 
  -8   1  11       24.10       18.09      4.26 o 
  -7   1  11        2.80        3.75      2.96 o 
  -6   1  11        8.78        8.60      3.05 o 
  -5   1  11        0.53        0.51      1.93 o 
  -4   1  11        2.28        2.60      1.63 o 
  -3   1  11       25.69       32.66      3.43 o 
  -2   1  11       81.01       83.34      3.51 o 
  -1   1  11      141.71      143.81      6.88 o 
   0   1  11       72.34       83.76      3.68 o 
   1   1  11        3.67        3.98      1.60 o 
   2   1  11       93.20      102.37      4.63 o 
   3   1  11      129.20      118.20      6.36 o 
   4   1  11      572.81      597.08     22.01 o 
   5   1  11      265.41      270.46     10.68 o 
   6   1  11        2.89        3.78      2.48 o 
   7   1  11        4.28        5.38      3.38 o 
   8   1  11        0.80        4.88      3.39 o 
  -8   2  11       41.41       35.05     10.62 o 
  -7   2  11        0.36        1.47      3.43 o 
  -6   2  11        8.77        5.07      3.59 o 
  -5   2  11       19.15       15.68      3.71 o 
  -4   2  11       74.87       79.40      8.08 o 
  -3   2  11        1.22        1.89      1.38 o 
  -2   2  11        0.00        1.40      1.34 o 
  -1   2  11       54.47       59.32      4.98 o 
   0   2  11        0.25        2.76      1.35 o 
   1   2  11      161.57      178.26      8.01 o 
   2   2  11        6.75        8.45      2.06 o 
   3   2  11       44.43       44.36      4.75 o 
   4   2  11       44.91       41.73      5.05 o 
   5   2  11        2.40        3.92      2.24 o 
   6   2  11       21.26       19.13      3.62 o 
   7   2  11       39.82       40.51      4.96 o 
   8   2  11        0.43        1.67      2.63 o 
  -7   3  11        0.46        0.55      3.35 o 
  -6   3  11        3.43        3.56      3.70 o 
  -5   3  11       24.38       33.77      6.82 o 
  -4   3  11        0.07        0.19      2.66 o 
  -3   3  11     1273.43     1004.29     32.12 o 
  -2   3  11      191.74      165.36      8.03 o 
  -1   3  11       97.06       97.00      8.63 o 
   0   3  11        5.94        3.66      2.45 o 
   1   3  11       92.88       75.45      8.10 o 
   2   3  11        2.34        3.69      2.52 o 
   3   3  11       12.92       15.46      3.27 o 
   4   3  11        1.04        0.11      1.79 o 
   5   3  11      135.58      150.28      8.56 o 
   6   3  11       11.67       18.28      3.69 o 
   7   3  11       48.94       51.22      5.85 o 
  -5   4  11       19.25       24.91      7.58 o 
  -4   4  11       12.83       16.19      4.97 o 
  -3   4  11        7.67        8.77      3.24 o 
  -2   4  11       20.13       18.94      3.46 o 
  -1   4  11       18.64       15.52      3.65 o 
   0   4  11        0.77        0.91      2.25 o 
   1   4  11       17.10       17.37      4.66 o 
   2   4  11        0.47       -0.21      2.22 o 
   3   4  11       55.67       64.54      9.53 o 
   4   4  11        5.67        7.11      3.45 o 
   5   4  11        0.52        2.06      2.45 o 
  -3   5  11        0.09       -0.68      2.31 o 
  -2   5  11       22.32       20.44      4.56 o 
  -1   5  11        0.41        4.90      3.25 o 
   0   5  11       16.37       20.69      5.42 o 
   1   5  11        3.09        5.71      3.58 o 
   2   5  11        2.10       -1.53      3.16 o 
   3   5  11        2.05        1.00      2.79 o 
  -8   0  12       18.00       15.33      7.16 o 
  -6   0  12       63.30       55.42     13.26 o 
  -4   0  12        3.46        2.43      2.82 o 
  -2   0  12        0.05        0.60      1.96 o 
   0   0  12     1377.65     1470.50     87.86 o 
   2   0  12      191.86      204.43     14.13 o 
   4   0  12       27.14       18.46      6.51 o 
   6   0  12       43.82       35.40      9.15 o 
   8   0  12       13.94       15.38      7.09 o 
  -8   1  12        6.88        6.53      3.43 o 
  -7   1  12       52.89       43.44      5.90 o 
  -6   1  12        9.45        7.21      3.01 o 
  -5   1  12        2.35        1.42      2.22 o 
  -4   1  12        5.88        9.03      1.98 o 
  -3   1  12       69.56       78.98      4.66 o 
  -2   1  12       24.65       30.02      3.33 o 
  -1   1  12       11.52       11.23      1.87 o 
   0   1  12      170.52      179.78      5.92 o 
   1   1  12       11.71       15.77      3.70 o 
   2   1  12        0.10        1.05      1.31 o 
   3   1  12        7.48        5.55      2.37 o 
   4   1  12      400.51      408.08     12.68 o 
   5   1  12      203.88      210.34      9.75 o 
   6   1  12        8.64        9.68      3.22 o 
   7   1  12       60.42       50.73      7.91 o 
   8   1  12        0.60        0.34      3.02 o 
  -7   2  12        0.03        0.54      2.58 o 
  -6   2  12        4.68        3.68      2.74 o 
  -5   2  12       18.92       19.96      4.04 o 
  -4   2  12        2.97        2.66      2.32 o 
  -3   2  12        5.50        7.91      2.79 o 
  -2   2  12       65.19       65.71      4.58 o 
  -1   2  12       32.30       35.26      4.11 o 
   0   2  12       39.28       42.61      6.26 o 
   1   2  12       24.05       26.79      3.13 o 
   2   2  12      409.94      446.61     15.23 o 
   3   2  12      164.04      144.24      7.50 o 
   4   2  12       17.71       19.42      3.78 o 
   5   2  12       33.34       32.81      5.00 o 
   6   2  12      122.49      121.64      8.17 o 
   7   2  12        2.13        0.74      2.21 o 
  -7   3  12        0.00       -0.75      3.18 o 
  -6   3  12        5.65        5.85      3.70 o 
  -5   3  12        0.72        1.96      3.07 o 
  -4   3  12      105.81       87.91      9.42 o 
  -3   3  12        0.84        5.73      2.58 o 
  -2   3  12        2.56        1.90      1.94 o 
  -1   3  12        0.68        1.85      1.84 o 
   0   3  12        2.68        0.25      1.58 o 
   1   3  12        1.37        2.78      2.50 o 
   2   3  12      269.47      262.16     32.25 o 
   3   3  12       22.41       18.07      4.72 o 
   4   3  12        3.83        3.45      2.28 o 
   5   3  12        8.67        5.76      2.83 o 
   6   3  12        0.10       -1.26      1.82 o 
  -5   4  12        9.23       11.80      4.81 o 
  -4   4  12        5.42        4.09      3.51 o 
  -3   4  12        0.25       -0.18      2.22 o 
  -2   4  12       30.70       33.59      5.11 o 
  -1   4  12        1.26        1.40      2.18 o 
   0   4  12       20.84       24.42      5.39 o 
   1   4  12       21.43       20.48      4.94 o 
   2   4  12        2.66        0.40      2.54 o 
   3   4  12       68.98       77.16      8.99 o 
   4   4  12        3.96        3.74      2.99 o 
   5   4  12        6.32        7.58      3.32 o 
  -2   5  12        0.29       -1.14      2.31 o 
  -1   5  12        0.19       -1.78      2.24 o 
   0   5  12       19.66       21.95      5.75 o 
   1   5  12        1.98        5.79      3.50 o 
   2   5  12        8.06        4.38      4.52 o 
  -7   0  13       27.70       20.01      5.40 o 
  -5   0  13       27.80       30.76      5.83 o 
  -3   0  13        7.22        9.26      3.10 o 
  -1   0  13      371.47      368.59     27.94 o 
   1   0  13       15.12       22.51      5.00 o 
   3   0  13      101.31      102.75     11.33 o 
   5   0  13      544.84      516.39     26.55 o 
   7   0  13      160.28      161.24     16.82 o 
  -8   1  13        0.59       -0.10      2.87 o 
  -7   1  13       49.40       39.61      7.06 o 
  -6   1  13       23.52       19.93      4.24 o 
  -5   1  13       39.54       36.36      5.16 o 
  -4   1  13        0.73       -0.46      1.81 o 
  -3   1  13       25.64       25.97      3.05 o 
  -2   1  13       96.69      100.35      8.21 o 
  -1   1  13       53.80       60.23      4.64 o 
   0   1  13      100.41      104.29      4.44 o 
   1   1  13        3.07        3.40      1.52 o 
   2   1  13      147.12      161.44      6.27 o 
   3   1  13      230.56      230.62      9.38 o 
   4   1  13       17.50       16.24      4.98 o 
   5   1  13       55.31       55.65      6.23 o 
   6   1  13        0.04        0.35      2.46 o 
   7   1  13        0.52       -0.68      2.49 o 
  -7   2  13        0.10        0.34      2.33 o 
  -6   2  13        1.29        0.64      2.58 o 
  -5   2  13       34.01       35.52      5.28 o 
  -4   2  13       37.57       37.43      5.32 o 
  -3   2  13      490.99      501.93     48.05 o 
  -2   2  13      149.78      151.87      7.07 o 
  -1   2  13        0.08        2.02      1.59 o 
   0   2  13        0.71        2.34      1.66 o 
   1   2  13      136.24      144.32      8.04 o 
   2   2  13        2.73        4.05      2.18 o 
   3   2  13       44.78       39.45      6.28 o 
   4   2  13        7.84        6.66      2.78 o 
   5   2  13        4.70        3.89      2.61 o 
   6   2  13       50.69       47.66      6.43 o 
   7   2  13        0.06        1.53      2.56 o 
  -6   3  13        1.26        0.22      2.88 o 
  -5   3  13       78.41       71.44      9.15 o 
  -4   3  13       50.54       51.96      8.07 o 
  -3   3  13      331.71      340.95     15.73 o 
  -2   3  13        0.68        1.20      2.03 o 
  -1   3  13       10.22       10.56      3.08 o 
   0   3  13        6.01        9.19      2.72 o 
   1   3  13       37.19       27.79      5.42 o 
   2   3  13        5.44        2.69      2.74 o 
   3   3  13       31.22       31.80      7.24 o 
   4   3  13        0.26        1.10      2.63 o 
   5   3  13        8.46        5.99      2.84 o 
   6   3  13        4.69        5.33      2.61 o 
  -4   4  13        0.13       -0.25      3.00 o 
  -3   4  13       71.07       66.30      6.14 o 
  -2   4  13       21.48       13.89      3.82 o 
  -1   4  13        4.94        7.60      3.01 o 
   0   4  13       20.70       20.77      5.22 o 
   1   4  13        4.23        6.12      3.35 o 
   2   4  13        1.91       -0.25      2.46 o 
   3   4  13        0.67        4.39      3.20 o 
   4   4  13        1.23       -1.58      2.63 o 
  -6   0  14        0.51        2.21      3.36 o 
  -4   0  14        2.28        1.09      1.91 o 
  -2   0  14      184.90      165.12      9.55 o 
   0   0  14      100.50      104.25      8.49 o 
   2   0  14      128.20      126.72     12.41 o 
   4   0  14      499.35      470.11     25.03 o 
   6   0  14       26.52       29.31      9.09 o 
  -7   1  14       19.09       14.20      4.13 o 
  -6   1  14       51.44       39.01      5.58 o 
  -5   1  14       33.47       31.52      5.03 o 
  -4   1  14        7.64        6.94      2.98 o 
  -3   1  14        7.24        5.04      1.96 o 
  -2   1  14        1.31        0.69      1.45 o 
  -1   1  14       16.99       22.88      3.78 o 
   0   1  14        1.84        2.89      1.45 o 
   1   1  14       40.18       43.42      4.00 o 
   2   1  14       12.18       16.49      2.90 o 
   3   1  14       39.18       41.60      5.09 o 
   4   1  14        3.80        1.63      2.17 o 
   5   1  14       83.95       85.89      7.56 o 
   6   1  14        1.32        6.97      7.34 o 
   7   1  14        7.02        5.23      3.79 o 
  -7   2  14        2.11        2.33      3.00 o 
  -6   2  14        0.70        6.15      2.95 o 
  -5   2  14        0.08        0.30      2.41 o 
  -4   2  14       26.78       25.64      4.68 o 
  -3   2  14      195.36      203.79      9.32 o 
  -2   2  14       77.52       89.32      7.19 o 
  -1   2  14        1.70        3.21      1.81 o 
   0   2  14      113.75      106.14     11.48 o 
   1   2  14       16.15       17.08      2.85 o 
   2   2  14        2.75        4.95      2.25 o 
   3   2  14        6.01        3.26      2.21 o 
   4   2  14       20.34       22.43      4.58 o 
   5   2  14        1.60        3.33      2.62 o 
   6   2  14       40.64       41.34      5.99 o 
  -6   3  14       12.37       12.88      4.92 o 
  -5   3  14        6.18        6.66      3.92 o 
  -4   3  14        0.49        0.00      3.12 o 
  -3   3  14        0.18       -0.07      1.96 o 
  -2   3  14       43.33       40.53      5.26 o 
  -1   3  14        0.23       -0.07      1.88 o 
   0   3  14       25.62       29.37      4.43 o 
   1   3  14       53.20       46.01      6.98 o 
   2   3  14      177.10      172.93     11.35 o 
   3   3  14        0.24        3.71      3.15 o 
   4   3  14       37.24       32.30      6.41 o 
   5   3  14        7.79        7.78      3.15 o 
  -4   4  14       39.97       42.51      8.05 o 
  -3   4  14        0.13        0.21      2.94 o 
  -2   4  14       16.71       24.28      6.77 o 
  -1   4  14        8.34        4.69      3.44 o 
   0   4  14        3.63        1.53      2.58 o 
   1   4  14        8.53       10.78      4.31 o 
   2   4  14        0.05        1.87      2.93 o 
   3   4  14        0.95       -0.26      2.82 o 
   4   4  14        6.55        5.79      3.87 o 
  -7   0  15        0.21       -1.13      4.28 o 
  -5   0  15        4.54        2.92      3.37 o 
  -3   0  15       69.07       58.53      7.39 o 
  -1   0  15        4.18        7.14      3.10 o 
   1   0  15       11.71       10.85      3.71 o 
   3   0  15     1526.79     1487.00     43.75 o 
   5   0  15       21.11       28.08      8.89 o 
   7   0  15        0.17        0.08      4.18 o 
  -7   1  15        0.01        3.93      3.16 o 
  -6   1  15        0.79        1.74      2.61 o 
  -5   1  15        2.66        2.52      2.85 o 
  -4   1  15        0.41        0.92      1.87 o 
  -3   1  15        6.28        8.05      2.82 o 
  -2   1  15       74.49       78.36      6.28 o 
  -1   1  15      237.24      232.74     15.91 o 
   0   1  15       43.86       45.69      3.90 o 
   1   1  15        7.08        8.34      2.30 o 
   2   1  15       20.25       18.49      3.17 o 
   3   1  15       90.61       83.84      6.69 o 
   4   1  15       53.10       53.14      6.11 o 
   5   1  15        7.78       10.59      3.43 o 
   6   1  15       20.53       23.85      6.07 o 
   7   1  15       32.25       33.62      7.26 o 
  -6   2  15        6.43        3.46      2.91 o 
  -5   2  15        5.40        2.00      2.74 o 
  -4   2  15      136.23      140.24     15.07 o 
  -3   2  15       39.91       39.08      5.54 o 
  -2   2  15       26.28       34.37      6.29 o 
  -1   2  15        1.31        2.78      2.79 o 
   0   2  15       15.98       17.78      3.69 o 
   1   2  15       98.06      106.16      6.80 o 
   2   2  15       17.14       18.87      3.91 o 
   3   2  15        2.27        1.13      2.04 o 
   4   2  15       71.45       71.96      8.00 o 
   5   2  15        0.00       -0.69      2.22 o 
   6   2  15       22.93       23.80      4.98 o 
  -5   3  15       36.30       25.33      6.31 o 
  -4   3  15        7.17        4.97      4.00 o 
  -3   3  15        0.13        1.82      2.94 o 
  -2   3  15       12.17       15.67      4.88 o 
  -1   3  15       44.00       45.57      6.51 o 
   0   3  15        2.06        0.40      3.91 o 
   1   3  15       20.09       24.91      5.60 o 
   2   3  15        2.17        0.80      2.70 o 
   3   3  15        4.63        2.99      2.94 o 
   4   3  15        0.70        0.94      2.80 o 
   5   3  15       42.41       41.09      7.61 o 
  -3   4  15        9.65       14.16      5.24 o 
  -2   4  15        0.29        2.33      3.23 o 
  -1   4  15       20.43       14.56      4.70 o 
   0   4  15        2.68        5.06      3.29 o 
   1   4  15        2.95        0.91      2.69 o 
   2   4  15        0.42        2.15      3.35 o 
   3   4  15        0.13        1.53      2.85 o 
  -6   0  16        1.90       -2.18      4.81 o 
  -4   0  16       32.33       31.13      5.93 o 
  -2   0  16       13.54       21.20      5.61 o 
   0   0  16       23.26       31.87      5.91 o 
   2   0  16        3.16        2.78      3.98 o 
   4   0  16      376.78      344.13     22.87 o 
   6   0  16       15.47       13.55      7.06 o 
  -6   1  16       28.67       16.38      4.24 o 
  -5   1  16        5.91        4.35      2.86 o 
  -4   1  16       34.43       29.48      4.86 o 
  -3   1  16       34.87       33.44      4.90 o 
  -2   1  16       13.66       11.74      3.30 o 
  -1   1  16       53.70       63.80      5.23 o 
   0   1  16       56.59       57.20      5.00 o 
   1   1  16      104.47      111.75      5.92 o 
   2   1  16       96.44      107.03      6.52 o 
   3   1  16        0.61        2.08      2.25 o 
   4   1  16      199.26      201.73     10.15 o 
   5   1  16       11.06        4.41      5.05 o 
   6   1  16        0.94        0.02      2.82 o 
  -6   2  16        0.68        3.17      2.98 o 
  -5   2  16       44.52       38.72      7.17 o 
  -4   2  16      130.81      133.26     18.71 o 
  -3   2  16        2.41        0.64      2.50 o 
  -2   2  16        0.41       -0.75      2.31 o 
  -1   2  16        8.62       12.28      4.31 o 
   0   2  16        5.66        8.22      2.96 o 
   1   2  16       17.34       17.97      3.93 o 
   2   2  16       40.59       39.08      5.27 o 
   3   2  16        1.60        0.40      2.10 o 
   4   2  16        2.99        3.29      2.75 o 
   5   2  16       14.25       14.16      4.05 o 
  -4   3  16       40.37       37.29      7.28 o 
  -3   3  16        0.38       -0.16      2.51 o 
  -2   3  16        0.11        1.46      3.07 o 
  -1   3  16        5.40        7.24      3.50 o 
   0   3  16       78.28       88.29     18.26 o 
   1   3  16        4.92        3.99      3.36 o 
   2   3  16        9.75       10.22      4.13 o 
   3   3  16        0.26       -0.67      2.71 o 
   4   3  16        6.36        9.91      4.40 o 
  -1   4  16        7.83        6.09      3.75 o 
   0   4  16       13.12       14.29      6.73 o 
   1   4  16       12.59       13.47      4.88 o 
  -5   0  17        6.30        2.93      2.89 o 
  -3   0  17       68.77       68.40      8.06 o 
  -1   0  17       97.94       96.56      8.74 o 
   1   0  17      133.75      131.77      9.49 o 
   3   0  17        5.09        1.48      4.46 o 
   5   0  17        2.09       -0.85      3.43 o 
  -6   1  17        2.82        0.31      2.49 o 
  -5   1  17        2.08        0.27      2.44 o 
  -4   1  17      146.75      126.60     14.21 o 
  -3   1  17       14.51       18.40      4.13 o 
  -2   1  17       24.98       25.05      4.60 o 
  -1   1  17        0.25        0.25      1.77 o 
   0   1  17       11.06       10.22      3.30 o 
   1   1  17        5.23        4.50      2.63 o 
   2   1  17       82.74       80.44      5.98 o 
   3   1  17       28.15       32.64      6.23 o 
   4   1  17       18.50       18.07      4.32 o 
   5   1  17        3.61        5.22      3.97 o 
  -5   2  17        6.28        3.14      2.58 o 
  -4   2  17       30.34       23.83      4.74 o 
  -3   2  17        0.28        1.11      2.32 o 
  -2   2  17        0.34       -0.06      2.73 o 
  -1   2  17        0.79        0.40      2.71 o 
   0   2  17        8.46       10.79      5.87 o 
   1   2  17      118.54      117.25      9.83 o 
   2   2  17        0.15        0.33      2.76 o 
   3   2  17       21.66       19.20      4.35 o 
   4   2  17        8.79        7.64      3.18 o 
   5   2  17       11.19       15.37      4.18 o 
  -3   3  17        0.10       -0.71      2.89 o 
  -2   3  17        3.13        4.07      3.62 o 
  -1   3  17        0.05        0.63      3.02 o 
   0   3  17        1.02       -0.19      2.77 o 
   1   3  17        1.67        0.23      2.84 o 
   2   3  17        2.98        0.20      2.82 o 
   3   3  17        0.03        1.15      2.87 o 
  -4   0  18        3.71        2.62      4.38 o 
  -2   0  18       20.17       25.04      5.73 o 
   0   0  18       29.49       37.22      6.63 o 
   2   0  18      284.94      278.85     20.55 o 
   4   0  18       19.70       21.14      8.54 o 
  -5   1  18        6.39        4.64      2.86 o 
  -4   1  18       86.44       66.41     14.71 o 
  -3   1  18       87.93       80.07      9.23 o 
  -2   1  18       22.15       20.56      4.43 o 
  -1   1  18       53.08       59.11      6.62 o 
   0   1  18       19.14       19.03      4.13 o 
   1   1  18       21.79       17.67      4.00 o 
   2   1  18      102.73      108.10      7.83 o 
   3   1  18       10.59       11.17      3.76 o 
   4   1  18       16.70       14.18      4.06 o 
   5   1  18        1.98        0.03      2.96 o 
  -4   2  18        4.50        2.69      2.71 o 
  -3   2  18       40.26       37.80      5.82 o 
  -2   2  18       36.92       31.17      6.55 o 
  -1   2  18        2.21        3.37      3.59 o 
   0   2  18       25.09       26.56      9.47 o 
   1   2  18       35.30       34.10      9.92 o 
   2   2  18       15.08       18.50      5.34 o 
   3   2  18        0.02        0.21      2.70 o 
   4   2  18       10.33        8.66      3.53 o 
  -2   3  18        3.96        5.96      4.36 o 
  -1   3  18        3.60        6.12      3.84 o 
   0   3  18        0.15        4.46      4.96 o 
   1   3  18        0.18        1.48      3.20 o 
   2   3  18        0.01       -2.37      2.40 o 
  -3   0  19       29.24       31.03      6.41 o 
  -1   0  19        0.67        1.64      2.86 o 
   1   0  19       56.53       53.01      7.76 o 
   3   0  19        7.09        6.19      5.24 o 
  -4   1  19        1.05       -0.43      2.50 o 
  -3   1  19        0.44        0.52      2.42 o 
  -2   1  19        0.06       -0.09      2.18 o 
  -1   1  19        0.59        4.38      2.68 o 
   0   1  19       23.49       18.84      5.21 o 
   1   1  19        0.04        2.96      2.62 o 
   2   1  19      122.06      131.52     10.69 o 
   3   1  19      166.20      168.09     12.21 o 
   4   1  19        7.54        9.08      4.47 o 
  -3   2  19        0.56        1.41      2.59 o 
  -2   2  19        6.98        5.37      4.06 o 
  -1   2  19       49.63       52.66      8.43 o 
   0   2  19        4.51        1.83      3.53 o 
   1   2  19        5.39        6.86      5.71 o 
   2   2  19        0.18       -0.46      2.75 o 
   3   2  19       36.12       18.81      5.66 o 
  -2   0  20        0.91       -0.34      2.82 o 
   0   0  20       17.31       19.64      9.51 o 
   2   0  20        0.59        1.65      3.98 o 
  -3   1  20        1.38        2.88      2.77 o 
  -2   1  20        2.98        3.07      2.73 o 
  -1   1  20        0.15        1.20      2.52 o 
   0   1  20        7.47       11.45      4.82 o 
   1   1  20        2.41        0.56      2.58 o 
   2   1  20       30.34       30.27      6.84 o 
   3   1  20       17.42       18.98      6.41 o 
  -1   2  20        1.55        0.53      3.11 o 
   0   2  20        3.40        2.91      5.11 o 
   1   2  20        7.20        3.98      5.61 o 
  -1   0  21       15.79       16.16      5.62 o 
   1   0  21       23.93        9.54      6.24 o 
   0   1  21       87.58       88.95     10.62 o 
                                                 
